# Supplementary material for: Circulating microRNAs Signature for Predicting Response to GLP1-RA Therapy in Type 2 Diabetic Patients: A Pilot Study
Source: Int J Mol Sci. 2021 Aug 31;22(17):9454. doi: 10.3390/ijms22179454 (PMC8431190; doi:10.3390/ijms22179454)
Supplement: Supplementary file 1 [file ijms-22-09454-s001.zip]

Archive with 1 entries (1 files):
- ijms-1329307-supplementary.pdf
